# Supplementary material for: Manufacturing of Complex Silicon–Carbon Structures: Exploring SixCy Materials
Source: Materials (Basel). 2022 May 12;15(10):3475. doi: 10.3390/ma15103475 (PMC9146070; doi:10.3390/ma15103475)
Supplement: Supplementary file 1 [file materials-15-03475-s001.zip]

Archive with 1 entries (1 files):
- materials-1715419-supplementary.pdf
